# Supplementary material for: Emergence dynamics of adult Culicoides biting midges at two farms in south-east England
Source: Parasit Vectors. 2022 Jul 11;15:251. doi: 10.1186/s13071-022-05370-z (PMC9277857; doi:10.1186/s13071-022-05370-z)
Supplement: Supplementary file 7 — Additional file 7: Data S1. Full data set of collected Culicoides including site, trap location, collection date and morphological identification [file 13071_2022_5370_MOESM7_ESM.xlsx]

## Sheet: ON EM1
Site: ON Trap: EM1			C. obsoletus / C. scoticus							C. dewulfi						C. chiopterus						C. pulicaris						C. punctatus						Other
Set date	Collection date	total Culicoides	nulliparous	parous	gravid	blood fed	damaged	male C.obsoletus	male C.scoticus	nulliparous	parous	gravid	blood fed	damaged	male	nulliparous	parous	gravid	blood fed	damaged	male	nulliparous	parous	gravid	blood fed	damaged	male	nulliparous	parous	gravid	blood fed	damaged	male	female	male	Species	Subsampled?
2017-03-14	2017-03-23	0	0	0	0	0	0	0	0	0	0	0	0	0	0	0	0	0	0	0	0	0	0	0	0	0	0	0	0	0	0	0	0	0	0		N
2017-03-23	2017-03-29	5	0	0	0	0	0	5	0	0	0	0	0	0	0	0	0	0	0	0	0	0	0	0	0	0	0	0	0	0	0	0	0	0	0		N
2017-03-29	2017-04-05	152	69	0	0	0	0	83	0	0	0	0	0	0	0	0	0	0	0	0	0	0	0	0	0	0	0	0	0	0	0	0	0	0	0		N
2017-04-05	2017-04-19	200	151	0	0	0	0	49	0	0	0	0	0	0	0	0	0	0	0	0	0	0	0	0	0	0	0	0	0	0	0	0	0	0	0		N
2017-04-19	2017-04-26	1055	707	11	0	0	0	337	0	0	0	0	0	0	0	0	0	0	0	0	0	0	0	0	0	0	0	0	0	0	0	0	0	0	0		N
2017-04-26	2017-05-03	1109	746	12	1	0	0	279.2	69.8	0	0	0	0	0	0	0	0	1	0	0	0	0	0	0	0	0	0	0	0	0	0	0	0	0	0		N
2017-05-03	2017-05-10	471	366	8	8	0	0	87	2	0	0	0	0	0	0	0	0	0	0	0	0	0	0	0	0	0	0	0	0	0	0	0	0	0	0		N
2017-05-10	2017-05-17	647	528	1	2	0	0	115	0	0	0	0	0	0	0	0	0	0	0	0	0	0	0	0	0	0	0	0	0	0	0	0	0	1	0	C. brunnicans	N
2017-05-17	2017-05-24	1817	1245	7	2	0	0	563	0	0	0	0	0	0	0	0	0	0	0	0	0	0	0	0	0	0	0	0	0	0	0	0	0	0	0		N
2017-05-24	2017-06-01	2976	2004	42	0	0	0	930	0	0	0	0	0	0	0	0	0	0	0	0	0	0	0	0	0	0	0	0	0	0	0	0	0	0	0		N
2017-06-01	2017-06-07	727	478	31	15	0	0	203	0	0	0	0	0	0	0	0	0	0	0	0	0	0	0	0	0	0	0	0	0	0	0	0	0	0	0		N
2017-06-07	2017-06-14	291	201	5	5	0	0	80	0	0	0	0	0	0	0	0	0	0	0	0	0	0	0	0	0	0	0	0	0	0	0	0	0	0	0		N
2017-06-14	2017-06-21	994	584	82	40	0	0	284	4	0	0	0	0	0	0	0	0	0	0	0	0	0	0	0	0	0	0	0	0	0	0	0	0	0	0		Y
2017-06-21	2017-07-05	244	113	39	67	0	0	25	0	0	0	0	0	0	0	0	0	0	0	0	0	0	0	0	0	0	0	0	0	0	0	0	0	0	0		N
2017-07-05	2017-07-12	359	237	49	36	0	0	37	0	0	0	0	0	0	0	0	0	0	0	0	0	0	0	0	0	0	0	0	0	0	0	0	0	0	0		N
2017-07-12	2017-07-19	315	246	18	5	0	0	46	0	0	0	0	0	0	0	0	0	0	0	0	0	0	0	0	0	0	0	0	0	0	0	0	0	0	0		N
2017-07-19	2017-08-02	43	28	5	7	0	0	3	0	0	0	0	0	0	0	0	0	0	0	0	0	0	0	0	0	0	0	0	0	0	0	0	0	0	0		N
2017-08-02	2017-08-16	140	123	3	3	0	0	2	9	0	0	0	0	0	0	0	0	0	0	0	0	0	0	0	0	0	0	0	0	0	0	0	0	0	0		N
2017-08-16	2017-08-30	110	81	17	2	0	0	10	0	0	0	0	0	0	0	0	0	0	0	0	0	0	0	0	0	0	0	0	0	0	0	0	0	0	0		N
2017-08-30	2017-09-13	57	52	2	1	0	0	0	2	0	0	0	0	0	0	0	0	0	0	0	0	0	0	0	0	0	0	0	0	0	0	0	0	0	0		N
2017-09-13	2017-09-29	13	11	0	0	0	0	2	0	0	0	0	0	0	0	0	0	0	0	0	0	0	0	0	0	0	0	0	0	0	0	0	0	0	0		N
2017-09-29	2017-10-11	6	6	0	0	0	0	0	0	0	0	0	0	0	0	0	0	0	0	0	0	0	0	0	0	0	0	0	0	0	0	0	0	0	0		N
2017-10-11	2017-11-01	3	3	0	0	0	0	0	0	0	0	0	0	0	0	0	0	0	0	0	0	0	0	0	0	0	0	0	0	0	0	0	0	0	0		N
2017-11-01	2017-11-15	0	0	0	0	0	0	0	0	0	0	0	0	0	0	0	0	0	0	0	0	0	0	0	0	0	0	0	0	0	0	0	0	0	0		N
2017-11-15	2017-11-28	0	0	0	0	0	0	0	0	0	0	0	0	0	0	0	0	0	0	0	0	0	0	0	0	0	0	0	0	0	0	0	0	0	0		N
2017-11-28	2017-12-14	0	0	0	0	0	0	0	0	0	0	0	0	0	0	0	0	0	0	0	0	0	0	0	0	0	0	0	0	0	0	0	0	0	0		N
2017-12-14	2018-01-05	1	0	0	0	0	0	1	0	0	0	0	0	0	0	0	0	0	0	0	0	0	0	0	0	0	0	0	0	0	0	0	0	0	0		N
2018-01-05	2018-01-19	0	0	0	0	0	0	0	0	0	0	0	0	0	0	0	0	0	0	0	0	0	0	0	0	0	0	0	0	0	0	0	0	0	0		N
2018-01-19	2018-01-30	0	0	0	0	0	0	0	0	0	0	0	0	0	0	0	0	0	0	0	0	0	0	0	0	0	0	0	0	0	0	0	0	0	0		N
2018-01-30	2018-02-12	0	0	0	0	0	0	0	0	0	0	0	0	0	0	0	0	0	0	0	0	0	0	0	0	0	0	0	0	0	0	0	0	0	0		N
2018-02-12	2018-02-27	0	0	0	0	0	0	0	0	0	0	0	0	0	0	0	0	0	0	0	0	0	0	0	0	0	0	0	0	0	0	0	0	0	0		N
2018-02-27	2018-03-15	0	0	0	0	0	0	0	0	0	0	0	0	0	0	0	0	0	0	0	0	0	0	0	0	0	0	0	0	0	0	0	0	0	0		N
2018-03-15	2018-03-28	0	0	0	0	0	0	0	0	0	0	0	0	0	0	0	0	0	0	0	0	0	0	0	0	0	0	0	0	0	0	0	0	0	0		N
2018-03-28	2018-04-12	0	0	0	0	0	0	0	0	0	0	0	0	0	0	0	0	0	0	0	0	0	0	0	0	0	0	0	0	0	0	0	0	0	0		N
2018-04-12	2018-04-17	1	0	0	0	0	0	0	1	0	0	0	0	0	0	0	0	0	0	0	0	0	0	0	0	0	0	0	0	0	0	0	0	0	0		N
2018-04-23	2018-05-03	40	18	3	0	0	0	18	0	0	0	0	0	0	0	0	0	0	0	0	1	0	0	0	0	0	0	0	0	0	0	0	0	0	0		N
2018-05-03	2018-05-11	50	8	29	10	0	0	3	0	0	0	0	0	0	0	0	0	0	0	0	0	0	0	0	0	0	0	0	0	0	0	0	0	0	0		N
2018-05-11	2018-05-24	483.3	71.6	322.2	89.5	0	0	0	0	0	0	0	0	0	0	0	0	0	0	0	0	0	0	0	0	0	0	0	0	0	0	0	0	0	0		Y

## Sheet: ON EM2
Site: ON Trap: EM2			C. obsoletus / C. scoticus							C. dewulfi						C. chiopterus						C. pulicaris						C. punctatus						Other
Set date	Collection date	total Culicoides	nulliparous	parous	gravid	blood fed	damaged	male C.obsoletus	male C.scoticus	nulliparous	parous	gravid	blood fed	damaged	male	nulliparous	parous	gravid	blood fed	damaged	male	nulliparous	parous	gravid	blood fed	damaged	male	nulliparous	parous	gravid	blood fed	damaged	male	female	male	Species	Subsampled?
2017-03-29	2017-04-05	3	1	0	1	0	0	1	0	0	0	0	0	0	0	0	0	0	0	0	0	0	0	0	0	0	0	0	0	0	0	0	0	0	0		N
2017-04-05	2017-04-19	33	9	2	1	0	0	21	0	0	0	0	0	0	0	0	0	0	0	0	0	0	0	0	0	0	0	0	0	0	0	0	0	0	0		N
2017-04-19	2017-04-26	25	8	10	3	0	0	4	0	0	0	0	0	0	0	0	0	0	0	0	0	0	0	0	0	0	0	0	0	0	0	0	0	0	0		N
2017-04-26	2017-05-03	20	4	10	0	0	0	6	0	0	0	0	0	0	0	0	0	0	0	0	0	0	0	0	0	0	0	0	0	0	0	0	0	0	0		N
2017-05-03	2017-05-10	94	11	57	13	0	0	13	0	0	0	0	0	0	0	0	0	0	0	0	0	0	0	0	0	0	0	0	0	0	0	0	0	0	0		N
2017-05-10	2017-05-17	200	26	59	11	0	0	104	0	0	0	0	0	0	0	0	0	0	0	0	0	0	0	0	0	0	0	0	0	0	0	0	0	0	0		N
2017-05-17	2017-05-24	63	4	39	14	0	0	6	0	0	0	0	0	0	0	0	0	0	0	0	0	0	0	0	0	0	0	0	0	0	0	0	0	0	0		N
2017-05-24	2017-06-01	154	20	50	8	0	0	76	0	0	0	0	0	0	0	0	0	0	0	0	0	0	0	0	0	0	0	0	0	0	0	0	0	0	0		N
2017-06-01	2017-06-07	401.08	133	23	3	0	0	232	9.7	0	0	0	0	0	0	0	0	0	0	0	0	0	0	0	0	0	0	0	0	0	0	0	0	0	0		Y
2017-06-07	2017-06-14	636	258	4	0	0	0	374	0	0	0	0	0	0	0	0	0	0	0	0	0	0	0	0	0	0	0	0	0	0	0	0	0	0	0		Y
2017-06-14	2017-06-21	297	45	30	25	0	0	197	0	0	0	0	0	0	0	0	0	0	0	0	0	0	0	0	0	0	0	0	0	0	0	0	0	0	0		N
2017-06-21	2017-07-05	68	15	41	7	0	0	5	0	0	0	0	0	0	0	0	0	0	0	0	0	0	0	0	0	0	0	0	0	0	0	0	0	0	0		N
2017-07-05	2017-07-12	421	60	257	56	0	0	48	0	0	0	0	0	0	0	0	0	0	0	0	0	0	0	0	0	0	0	0	0	0	0	0	0	0	0		N
2017-07-12	2017-07-19	110	13	88	4	0	0	3	2	0	0	0	0	0	0	0	0	0	0	0	0	0	0	0	0	0	0	0	0	0	0	0	0	0	0		N
2017-07-19	2017-08-02	2642	1630	10	0	0	0	1002	0	0	0	0	0	0	0	0	0	0	0	0	0	0	0	0	0	0	0	0	0	0	0	0	0	0	0		Y
2017-08-02	2017-08-16	2259	1557	18	0	0	0	672	0	0	0	0	0	0	0	12	0	0	0	0	0	0	0	0	0	0	0	0	0	0	0	0	0	0	0		Y
2017-08-16	2017-08-30	4056	2756	36	0	0	0	1264	0	0	0	0	0	0	0	0	0	0	0	0	0	0	0	0	0	0	0	0	0	0	0	0	0	0	0		Y
2017-08-30	2017-09-13	2618	1266	11	0	0	0	1323	0	0	0	0	0	0	0	18	0	0	0	0	0	0	0	0	0	0	0	0	0	0	0	0	0	0	0		N
2017-09-13	2017-09-29	752	530	0	0	0	0	202	0	0	0	0	0	0	0	20	0	0	0	0	0	0	0	0	0	0	0	0	0	0	0	0	0	0	0		Y
2017-09-29	2017-10-11	1115	858	11	0	0	0	246	0	0	0	0	0	0	0	0	0	0	0	0	0	0	0	0	0	0	0	0	0	0	0	0	0	0	0		N
2017-10-11	2017-11-01	424	321	5	0	0	0	98	0	0	0	0	0	0	0	0	0	0	0	0	0	0	0	0	0	0	0	0	0	0	0	0	0	0	0		N
2017-11-01	2017-11-15	11	8	1	0	0	0	2	0	0	0	0	0	0	0	0	0	0	0	0	0	0	0	0	0	0	0	0	0	0	0	0	0	0	0		N
2017-11-15	2017-11-28	3	2	0	0	0	0	1	0	0	0	0	0	0	0	0	0	0	0	0	0	0	0	0	0	0	0	0	0	0	0	0	0	0	0		N
2017-11-28	2017-12-14	0	0	0	0	0	0	0	0	0	0	0	0	0	0	0	0	0	0	0	0	0	0	0	0	0	0	0	0	0	0	0	0	0	0		N
2017-12-14	2018-01-05	0	0	0	0	0	0	0	0	0	0	0	0	0	0	0	0	0	0	0	0	0	0	0	0	0	0	0	0	0	0	0	0	0	0		N
2018-01-05	2018-01-19	0	0	0	0	0	0	0	0	0	0	0	0	0	0	0	0	0	0	0	0	0	0	0	0	0	0	0	0	0	0	0	0	0	0		N
2018-01-19	2018-01-30	0	0	0	0	0	0	0	0	0	0	0	0	0	0	0	0	0	0	0	0	0	0	0	0	0	0	0	0	0	0	0	0	0	0		N
2018-01-30	2018-02-12	0	0	0	0	0	0	0	0	0	0	0	0	0	0	0	0	0	0	0	0	0	0	0	0	0	0	0	0	0	0	0	0	0	0		N
2018-02-12	2018-02-27	1	0	0	0	0	0	1	0	0	0	0	0	0	0	0	0	0	0	0	0	0	0	0	0	0	0	0	0	0	0	0	0	0	0		N
2018-02-27	2018-03-15	0	0	0	0	0	0	0	0	0	0	0	0	0	0	0	0	0	0	0	0	0	0	0	0	0	0	0	0	0	0	0	0	0	0		N
2018-03-15	2018-03-28	0	0	0	0	0	0	0	0	0	0	0	0	0	0	0	0	0	0	0	0	0	0	0	0	0	0	0	0	0	0	0	0	0	0		N
2018-03-28	2018-04-12	0	0	0	0	0	0	0	0	0	0	0	0	0	0	0	0	0	0	0	0	0	0	0	0	0	0	0	0	0	0	0	0	0	0		N
2018-04-17	2018-04-23	0	0	0	0	0	0	0	0	0	0	0	0	0	0	0	0	0	0	0	0	0	0	0	0	0	0	0	0	0	0	0	0	0	0		N
2018-04-23	2018-05-03	0	0	0	0	0	0	0	0	0	0	0	0	0	0	0	0	0	0	0	0	0	0	0	0	0	0	0	0	0	0	0	0	0	0		N
2018-05-03	2018-05-11	1	1	0	0	0	0	0	0	0	0	0	0	0	0	0	0	0	0	0	0	0	0	0	0	0	0	0	0	0	0	0	0	0	0		N
2018-05-11	2018-05-24	0	0	0	0	0	0	0	0	0	0	0	0	0	0	0	0	0	0	0	0	0	0	0	0	0	0	0	0	0	0	0	0	0	0		N

## Sheet: ON EM3
Site: ON Trap: EM3			C. obsoletus / C. scoticus							C. dewulfi						C. chiopterus						C. pulicaris						C. punctatus						Other
Set date	Collection date	total Culicoides	nulliparous	parous	gravid	blood fed	damaged	male C.obsoletus	male C.scoticus	nulliparous	parous	gravid	blood fed	damaged	male	nulliparous	parous	gravid	blood fed	damaged	male	nulliparous	parous	gravid	blood fed	damaged	male	nulliparous	parous	gravid	blood fed	damaged	male	female	male	Species	Subsampled?
2016-06-14	2016-06-21	611	122	9	2	0	0	469.26	4.74	0	0	0	0	0	0	0	0	0	0	0	0	1	0	0	0	0	2	0	1	0	0	0	0	0	0		Y
2016-06-21	2016-07-06	3360	2460	36	8	0	0	746.24	84.8	0	0	0	0	0	0	0	0	0	0	0	16.96	0	0	0	0	0	8	0	0	0	0	0	0	0	0		Y
2016-07-06	2016-07-13	852	388	44	8	0	0	399.84	8.16	0	0	0	0	0	0	0	0	0	0	0	0	2	0	0	0	0	2	0	0	0	0	0	0	0	0		Y
2016-07-13	2016-07-20	681	291	59	25	0	0	290.08	5.92	0	0	0	0	0	0	0	0	0	0	0	0	2	0	0	0	0	1	3	0	2	0	0	2	0	0		Y
2016-07-20	2016-07-27	474	252	42	19	0	0	148.12	12.88	0	0	0	0	0	0	0	0	0	0	0	0	0	0	0	0	0	0	0	0	0	0	0	0	0	0		Y
2016-07-27	2016-08-03	210	107	44	17	0	0	41	1	0	0	0	0	0	0	0	0	0	0	0	0	0	0	0	0	0	0	0	0	0	0	0	0	0	0		N
2016-08-03	2016-08-17	672	354	96	17	0	0	197	8	0	0	0	0	0	0	0	0	0	0	0	0	0	0	0	0	0	0	0	0	0	0	0	0	0	0		N
2016-08-17	2016-08-24	114	43	19	43	0	0	9	0	0	0	0	0	0	0	0	0	0	0	0	0	0	0	0	0	0	0	0	0	0	0	0	0	0	0		N
2016-08-24	2016-09-07	3	0	0	0	0	0	1	0	0	0	0	0	0	0	0	0	0	0	0	0	0	0	0	0	0	0	0	0	0	0	0	0	2	0	C. circumscriptus	N
2016-09-07	2016-09-21	932	720	2	1	0	0	198.55	10.45	0	0	0	0	0	0	0	0	0	0	0	0	0	0	0	0	0	0	0	0	0	0	0	0	0	0		Y
2016-09-21	2016-10-12	28	20	0	1	0	0	6	1	0	0	0	0	0	0	0	0	0	0	0	0	0	0	0	0	0	0	0	0	0	0	0	0	0	0		N
2017-03-29	2017-04-05	11	6	0	0	0	0	0	0	0	0	0	0	0	0	0	5	0	0	0	0	0	0	0	0	0	0	0	0	0	0	0	0	0	0		N
2017-04-05	2017-04-19	1	1	0	0	0	0	0	0	0	0	0	0	0	0	0	0	0	0	0	0	0	0	0	0	0	0	0	0	0	0	0	0	0	0		N
2017-04-19	2017-04-26	2	2	0	0	0	0	0	0	0	0	0	0	0	0	0	0	0	0	0	0	0	0	0	0	0	0	0	0	0	0	0	0	0	0		N
2017-04-26	2017-05-03	1	0	0	0	0	0	1	0	0	0	0	0	0	0	0	0	0	0	0	0	0	0	0	0	0	0	0	0	0	0	0	0	0	0		N
2017-05-03	2017-05-10	12	0	8	4	0	0	0	0	0	0	0	0	0	0	0	0	0	0	0	0	0	0	0	0	0	0	0	0	0	0	0	0	0	0		N
2017-05-10	2017-05-17	13	1	8	2	0	0	1	0	0	0	0	0	0	0	0	0	0	0	0	0	0	0	0	0	0	0	0	0	0	0	0	0	1	0	C. brunnicans	N
2017-05-17	2017-05-24	47.25	0	47.25	0	0	0	0	0	0	0	0	0	0	0	0	0	0	0	0	0	0	0	0	0	0	0	0	0	0	0	0	0	0	0		Y
2017-05-24	2017-06-01	180	5	130	30	0	0	15	0	0	0	0	0	0	0	0	0	0	0	0	0	0	0	0	0	0	0	0	0	0	0	0	0	0	0		N
2017-06-01	2017-06-07	64	4	51	0	0	0	7	1	0	0	0	0	0	0	0	0	0	0	0	0	0	0	0	0	0	0	0	1	0	0	0	0	0	0		N
2017-06-07	2017-06-14	47	7	14	0	0	0	25	1	0	0	0	0	0	0	0	0	0	0	0	0	0	0	0	0	0	0	0	0	0	0	0	0	0	0		N
2017-06-14	2017-06-21	133.3	21.7	46.5	12.4	0	0	52.7	0	0	0	0	0	0	0	0	0	0	0	0	0	0	0	0	0	0	0	0	0	0	0	0	0	0	0		Y
2017-06-21	2017-07-05	102	18	41	17	0	0	26	0	0	0	0	0	0	0	0	0	0	0	0	0	0	0	0	0	0	0	0	0	0	0	0	0	0	0		N
2017-07-05	2017-07-12	250	43	155	36	0	0	16	0	0	0	0	0	0	0	0	0	0	0	0	0	0	0	0	0	0	0	0	0	0	0	0	0	0	0		N
2017-07-12	2017-07-19	325	28	285	5	0	0	7	0	0	0	0	0	0	0	0	0	0	0	0	0	0	0	0	0	0	0	0	0	0	0	0	0	0	0		N
2017-07-19	2017-08-02	701	576	13	1	0	0	110	1	0	0	0	0	0	0	0	0	0	0	0	0	0	0	0	0	0	0	0	0	0	0	0	0	0	0		N
2017-08-02	2017-08-16	2044.84	1439.16	26.8	0	0	0	579	0	0	0	0	0	0	0	0	0	0	0	0	0	0	0	0	0	0	0	0	0	0	0	0	0	0	0		Y
2017-08-16	2017-08-30	1576	1142	29	4	0	0	401	0	0	0	0	0	0	0	0	0	0	0	0	0	0	0	0	0	0	0	0	0	0	0	0	0	0	0		N
2017-08-30	2017-09-13	6900	4670	10	0	0	0	2150	70	0	0	0	0	0	0	0	0	0	0	0	0	0	0	0	0	0	0	0	0	0	0	0	0	0	0		Y
2017-09-13	2017-09-29	1679	717	2	2	0	0	948	5	0	0	0	0	0	0	5	0	0	0	0	0	0	0	0	0	0	0	0	0	0	0	0	0	0	0		N
2017-09-29	2017-10-11	473	293	1	1	0	0	160.2	17.8	0	0	0	0	0	0	0	0	0	0	0	0	0	0	0	0	0	0	0	0	0	0	0	0	0	0		Y
2017-10-11	2017-11-01	185	127	7	0	0	0	51	0	0	0	0	0	0	0	0	0	0	0	0	0	0	0	0	0	0	0	0	0	0	0	0	0	0	0		N
2017-11-01	2017-11-15	11	6	0	0	0	0	5	0	0	0	0	0	0	0	0	0	0	0	0	0	0	0	0	0	0	0	0	0	0	0	0	0	0	0		N
2017-11-15	2017-11-28	2	1	0	0	0	0	1	0	0	0	0	0	0	0	0	0	0	0	0	0	0	0	0	0	0	0	0	0	0	0	0	0	0	0		N
2017-11-28	2017-12-14	1	0	1	0	0	0	0	0	0	0	0	0	0	0	0	0	0	0	0	0	0	0	0	0	0	0	0	0	0	0	0	0	0	0		N
2018-01-05	2018-01-19	0	0	0	0	0	0	0	0	0	0	0	0	0	0	0	0	0	0	0	0	0	0	0	0	0	0	0	0	0	0	0	0	0	0		N
2018-01-19	2018-01-30	0	0	0	0	0	0	0	0	0	0	0	0	0	0	0	0	0	0	0	0	0	0	0	0	0	0	0	0	0	0	0	0	0	0		N
2018-01-30	2018-02-12	0	0	0	0	0	0	0	0	0	0	0	0	0	0	0	0	0	0	0	0	0	0	0	0	0	0	0	0	0	0	0	0	0	0		N
2018-02-12	2018-02-27	0	0	0	0	0	0	0	0	0	0	0	0	0	0	0	0	0	0	0	0	0	0	0	0	0	0	0	0	0	0	0	0	0	0		N
2018-02-27	2018-03-15	0	0	0	0	0	0	0	0	0	0	0	0	0	0	0	0	0	0	0	0	0	0	0	0	0	0	0	0	0	0	0	0	0	0		N
2018-03-15	2018-03-28	0	0	0	0	0	0	0	0	0	0	0	0	0	0	0	0	0	0	0	0	0	0	0	0	0	0	0	0	0	0	0	0	0	0		N
2018-03-28	2018-04-12	0	0	0	0	0	0	0	0	0	0	0	0	0	0	0	0	0	0	0	0	0	0	0	0	0	0	0	0	0	0	0	0	0	0		N
2018-04-12	2018-04-17	0	0	0	0	0	0	0	0	0	0	0	0	0	0	0	0	0	0	0	0	0	0	0	0	0	0	0	0	0	0	0	0	0	0		N
2018-04-17	2018-04-23	2	2	0	0	0	0	0	0	0	0	0	0	0	0	0	0	0	0	0	0	0	0	0	0	0	0	0	0	0	0	0	0	0	0		N
2018-04-23	2018-05-03	38	28	0	0	0	0	10	0	0	0	0	0	0	0	0	0	0	0	0	0	0	0	0	0	0	0	0	0	0	0	0	0	0	0		N
2018-05-03	2018-05-11	66	53	0	1	0	0	11	0	0	0	0	0	0	0	1	0	0	0	0	0	0	0	0	0	0	0	0	0	0	0	0	0	0	0		N

## Sheet: PW EM1
Site: PW Trap: EM1			C. obsoletus / C. scoticus							C. dewulfi						C. chiopterus						damaged Obsoletus group males	C. pulicaris						C. punctatus						Other
Set date	Collection date	total Culicoides	nulliparous	parous	gravid	blood fed	damaged	male C.obsoletus	male C.scoticus	nulliparous	parous	gravid	blood fed	damaged	male	nulliparous	parous	gravid	blood fed	damaged	male		nulliparous	parous	gravid	blood fed	damaged	male	nulliparous	parous	gravid	blood fed	damaged	male	female	male	Species	Subsampled?
2016-06-08	2016-06-15	121	57	10	5	0	0	29	9	0	0	0	0	0	0	0	0	0	0	0	0	11	0	0	0	0	0	0	0	0	0	0	0	0	0	0		N
2016-06-15	2016-06-21	686	339	11	6	0	0	323.4	6.6	0	0	0	0	0	0	0	0	0	0	0	0	0	0	0	0	0	0	0	0	0	0	0	0	0	0	0		Y
2016-06-21	2016-07-06	1636	500	100	8	0	0	1028	0	0	0	0	0	0	0	0	0	0	0	0	0	0	0	0	0	0	0	0	0	0	0	0	0	0	0	0		N
2016-07-06	2016-07-13	1108	473	105	53	0	0	468	8	0	0	0	0	0	0	1	0	0	0	0	0	0	0	0	0	0	0	0	0	0	0	0	0	0	0	0		N
2016-07-13	2016-07-20	1152.9	484	100	56	0	0	461.7	51.2	0	0	0	0	0	0	0	0	0	0	0	0	0	0	0	0	0	0	0	0	0	0	0	0	0	0	0		Y
2016-07-20	2016-07-27	247	88	78	39	0	0	41	1	0	0	0	0	0	0	0	0	0	0	0	0	0	0	0	0	0	0	0	0	0	0	0	0	0	0	0		N
2016-07-27	2016-08-03	120	46	46	17	0	0	8	3	0	0	0	0	0	0	0	0	0	0	0	0	0	0	0	0	0	0	0	0	0	0	0	0	0	0	0		N
2016-08-03	2016-08-17	429	283	20	0	0	0	126	0	0	0	0	0	0	0	0	0	0	0	0	0	0	0	0	0	0	0	0	0	0	0	0	0	0	0	0		N
2016-08-17	2016-08-24	127	95	5	2	0	0	25	0	0	0	0	0	0	0	0	0	0	0	0	0	0	0	0	0	0	0	0	0	0	0	0	0	0	0	0		N
2016-08-24	2016-09-07	213	138	37	3	0	0	29	5	0	0	0	0	0	0	0	0	0	0	0	1	0	0	0	0	0	0	0	0	0	0	0	0	0	0	0		N
2016-09-07	2016-09-21	10	7	2	0	0	0	1	0	0	0	0	0	0	0	0	0	0	0	0	0	0	0	0	0	0	0	0	0	0	0	0	0	0	0	0		N
2017-03-14	2017-03-23	0	0	0	0	0	0	0	0	0	0	0	0	0	0	0	0	0	0	0	0	0	0	0	0	0	0	0	0	0	0	0	0	0	0	0		N
2017-03-23	2017-03-29	0	0	0	0	0	0	0	0	0	0	0	0	0	0	0	0	0	0	0	0	0	0	0	0	0	0	0	0	0	0	0	0	0	0	0		N
2017-03-29	2017-04-05	1	1	0	0	0	0	0	0	0	0	0	0	0	0	0	0	0	0	0	0	0	0	0	0	0	0	0	0	0	0	0	0	0	0	0		N
2017-04-05	2017-04-19	68	1	22	45	0	0	0	0	0	0	0	0	0	0	0	0	0	0	0	0	0	0	0	0	0	0	0	0	0	0	0	0	0	0	0		N
2017-04-19	2017-04-26	33	3	4	25	0	0	1	0	0	0	0	0	0	0	0	0	0	0	0	0	0	0	0	0	0	0	0	0	0	0	0	0	0	0	0		N
2017-04-26	2017-05-03	367	47	68	249	0	0	3	0	0	0	0	0	0	0	0	0	0	0	0	0	0	0	0	0	0	0	0	0	0	0	0	0	0	0	0		N
2017-05-03	2017-05-10	11	0	0	11	0	0	0	0	0	0	0	0	0	0	0	0	0	0	0	0	0	0	0	0	0	0	0	0	0	0	0	0	0	0	0		N
2017-05-17	2017-05-24	65	8	23	34	0	0	0	0	0	0	0	0	0	0	0	0	0	0	0	0	0	0	0	0	0	0	0	0	0	0	0	0	0	0	0		N
2017-05-24	2017-06-01	3595.5	977.5	280.5	42.5	0	0	2295	0	0	0	0	0	0	0	0	0	0	0	0	0	0	0	0	0	0	0	0	0	0	0	0	0	0	0	0		Y
2017-06-01	2017-06-07	1372	572	56	4	0	0	740	0	0	0	0	0	0	0	0	0	0	0	0	0	0	0	0	0	0	0	0	0	0	0	0	0	0	0	0		Y
2017-06-07	2017-06-14	863	474	17	1	0	0	371	0	0	0	0	0	0	0	0	0	0	0	0	0	0	0	0	0	0	0	0	0	0	0	0	0	0	0	0		N
2017-06-14	2017-06-21	2790	1730	205	75	0	0	765	0	0	0	0	0	0	0	15	0	0	0	0	0	0	0	0	0	0	0	0	0	0	0	0	0	0	0	0		Y
2017-07-12	2017-08-02	671.6	450.8	0	0	0	0	221	0	0	0	0	0	0	0	0	0	0	0	0	0	0	0	0	0	0	0	0	0	0	0	0	0	0	0	0		Y
2017-08-02	2017-08-16	2870.4	1778.4	10.4	0	0	0	1050.4	31.2	0	0	0	0	0	0	0	0	0	0	0	0	0	0	0	0	0	0	0	0	0	0	0	0	0	0	0		Y
2017-08-16	2017-08-30	5030	3150	20	0	0	0	1860	0	0	0	0	0	0	0	0	0	0	0	0	0	0	0	0	0	0	0	0	0	0	0	0	0	0	0	0		Y
2017-08-30	2017-09-13	347	205	5	0	0	0	137	0	0	0	0	0	0	0	0	0	0	0	0	0	0	0	0	0	0	0	0	0	0	0	0	0	0	0	0		N

## Sheet: PW EM2
Site: PW Trap: EM2			C. obsoletus / C. scoticus							C. dewulfi						C. chiopterus						C. pulicaris						C. punctatus						Other
Set date	Collection date	total Culicoides	nulliparous	parous	gravid	blood fed	damaged	male C.obsoletus	male C.scoticus	nulliparous	parous	gravid	blood fed	damaged	male	nulliparous	parous	gravid	blood fed	damaged	male	nulliparous	parous	gravid	blood fed	damaged	male	nulliparous	parous	gravid	blood fed	damaged	male	female	male	Species	Subsampled?
2017-03-29	2017-04-05	0	0	0	0	0	0	0	0	0	0	0	0	0	0	0	0	0	0	0	0	0	0	0	0	0	0	0	0	0	0	0	0	0	0		N
2017-04-05	2017-04-19	44	0	32	11	0	0	1	0	0	0	0	0	0	0	0	0	0	0	0	0	0	0	0	0	0	0	0	0	0	0	0	0	0	0		N
2017-04-19	2017-04-26	84	5	74	5	0	0	0	0	0	0	0	0	0	0	0	0	0	0	0	0	0	0	0	0	0	0	0	0	0	0	0	0	0	0		N
2017-04-26	2017-05-03	350	37	55	257	0	0	1	0	0	0	0	0	0	0	0	0	0	0	0	0	0	0	0	0	0	0	0	0	0	0	0	0	0	0		N
2017-05-03	2017-05-10	160	3	56	101	0	0	0	0	0	0	0	0	0	0	0	0	0	0	0	0	0	0	0	0	0	0	0	0	0	0	0	0	0	0		N
2017-05-17	2017-05-24	35	1	13	21	0	0	0	0	0	0	0	0	0	0	0	0	0	0	0	0	0	0	0	0	0	0	0	0	0	0	0	0	0	0		N
2017-05-24	2017-06-01	138	57	10	43	0	0	28	0	0	0	0	0	0	0	0	0	0	0	0	0	0	0	0	0	0	0	0	0	0	0	0	0	0	0		N
2017-06-01	2017-06-07	20	5	0	13	0	0	2	0	0	0	0	0	0	0	0	0	0	0	0	0	0	0	0	0	0	0	0	0	0	0	0	0	0	0		N
2017-06-07	2017-06-14	500	219	18	1	0	0	262	0	0	0	0	0	0	0	0	0	0	0	0	0	0	0	0	0	0	0	0	0	0	0	0	0	0	0		N
2017-06-14	2017-06-21	912	514	128	12	0	0	258	0	0	0	0	0	0	0	0	0	0	0	0	0	0	0	0	0	0	0	0	0	0	0	0	0	0	0		Y
2017-06-21	2017-07-05	68	15	41	7	0	0	5	0	0	0	0	0	0	0	0	0	0	0	0	0	0	0	0	0	0	0	0	0	0	0	0	0	0	0		N
2017-07-12	2017-08-02	1504	902	28	2	0	0	572	0	0	0	0	0	0	0	0	0	0	0	0	0	0	0	0	0	0	0	0	0	0	0	0	0	0	0		Y
2017-08-02	2017-08-16	850.5	387.45	18.9	0	0	0	425.25	18.9	0	0	0	0	0	0	0	0	0	0	0	0	0	0	0	0	0	0	0	0	0	0	0	0	0	0		Y
2017-08-16	2017-08-30	1596	584	15	3	0	0	994	0	0	0	0	0	0	0	0	0	0	0	0	0	0	0	0	0	0	0	0	0	0	0	0	0	0	0		N

## Sheet: PW EM3
Site: PW Trap: EM3			C. obsoletus / C. scoticus							C. dewulfi						C. chiopterus						C. pulicaris						C. punctatus						Other
Set date	Collection date	total Culicoides	nulliparous	parous	gravid	blood fed	damaged	male C.obsoletus	male C.scoticus	nulliparous	parous	gravid	blood fed	damaged	male	nulliparous	parous	gravid	blood fed	damaged	male	nulliparous	parous	gravid	blood fed	damaged	male	nulliparous	parous	gravid	blood fed	damaged	male	female	male	Species	Subsampled?
2017-03-29	2017-04-05	2	1	1	0	0	0	0	0	0	0	0	0	0	0	0	0	0	0	0	0	0	0	0	0	0	0	0	0	0	0	0	0	0	0		N
2017-04-05	2017-04-19	134	4	113	16	0	0	0	0	0	0	0	0	0	0	0	0	0	0	0	0	0	0	1	0	0	0	0	0	0	0	0	0	0	0		N
2017-04-19	2017-04-26	17		13	4	0	0	0	0	0	0	0	0	0	0	0	0	0	0	0	0	0	0	0	0	0	0	0	0	0	0	0	0	0	0		N
2017-04-26	2017-05-03	127.8	10.65	17.75	99.4	0	0	0	0	0	0	0	0	0	0	0	0	0	0	0	0	0	0	0	0	0	0	0	0	0	0	0	0	0	0		Y
2017-05-03	2017-05-10	173.5	20	57.5	95	0	0	1	0	0	0	0	0	0	0	0	0	0	0	0	0	0	0	0	0	0	0	0	0	0	0	0	0	0	0		Y
2017-05-10	2017-05-17	9		3	6	0	0	0	0	0	0	0	0	0	0	0	0	0	0	0	0	0	0	0	0	0	0	0	0	0	0	0	0	0	0		N
2017-05-17	2017-05-24	15	1	9	5	0	0	0	0	0	0	0	0	0	0	0	0	0	0	0	0	0	0	0	0	0	0	0	0	0	0	0	0	0	0		N
2017-05-24	2017-06-01	390	159.9	10.62	81.42	0	0	138.06	0	0	0	0	0	0	0	0	0	0	0	0	0	0	0	0	0	0	0	0	0	0	0	0	0	0	0		Y
2017-06-01	2017-06-07	1018	313	88	5	0	0	612	0	0	0	0	0	0	0	0	0	0	0	0	0	0	0	0	0	0	0	0	0	0	0	0	0	0	0		N
2017-06-07	2017-06-14	636	258	4	0	0	0	374	0	0	0	0	0	0	0	0	0	0	0	0	0	0	0	0	0	0	0	0	0	0	0	0	0	0	0		Y
2017-06-14	2017-06-21	308	90	123	34	0	0	61	0	0	0	0	0	0	0	0	0	0	0	0	0	0	0	0	0	0	0	0	0	0	0	0	0	0	0		N
2017-06-21	2017-07-05	627	430	29	6	0	0	162	0	0	0	0	0	0	0	0	0	0	0	0	0	0	0	0	0	0	0	0	0	0	0	0	0	0	0		N
2017-07-05	2017-07-12	265	173	40	25	0	0	27	0	0	0	0	0	0	0	0	0	0	0	0	0	0	0	0	0	0	0	0	0	0	0	0	0	0	0		N
2017-07-12	2017-07-19	60	28	19	2	0	0	11	0	0	0	0	0	0	0	0	0	0	0	0	0	0	0	0	0	0	0	0	0	0	0	0	0	0	0		N
2017-07-19	2017-08-02	211	160	4	1	0	0	46	0	0	0	0	0	0	0	0	0	0	0	0	0	0	0	0	0	0	0	0	0	0	0	0	0	0	0		N
2017-08-02	2017-08-16	595	328	6	3	0	0	253	5	0	0	0	0	0	0	0	0	0	0	0	0	0	0	0	0	0	0	0	0	0	0	0	0	0	0		N
2017-08-16	2017-08-30	280.8	198	7.2	0	0	0	75.6	0	0	0	0	0	0	0	0	0	0	0	0	0	0	0	0	0	0	0	0	0	0	0	0	0	0	0		Y
2017-08-30	2017-09-13	575	188	0	0	0	0	348.3	38.7	0	0	0	0	0	0	0	0	0	0	0	0	0	0	0	0	0	0	0	0	0	0	0	0	0	0		Y

## Sheet: PW EM4
Site: PW Trap: EM4			C. obsoletus / C. scoticus							C. dewulfi						C. chiopterus						C. pulicaris						C. punctatus						Other
Set date	Collection date	total Culicoides	nulliparous	parous	gravid	blood fed	damaged	male C.obsoletus	male C.scoticus	nulliparous	parous	gravid	blood fed	damaged	male	nulliparous	parous	gravid	blood fed	damaged	male	nulliparous	parous	gravid	blood fed	damaged	male	nulliparous	parous	gravid	blood fed	damaged	male	female	male	Species	Subsampled?
2016-06-08	2016-06-15	6	2	0	1	0	0	2	0	0	0	0	0	0	0	0	0	0	0	0	0	0	1	0	0	0	0	0	0	0	0	0	0	0	0		N
2016-06-15	2016-06-21	2	0	0	0	0	0	1	0	0	0	0	0	0	0	0	0	0	0	0	0	0	0	0	0	0	0	0	0	0	0	0	0	1	0	C. brunnicans	N
2016-06-21	2016-07-06	85	13	0	0	0	0	11	0	0	0	0	0	0	0	0	0	0	0	0	0	32	0	0	0	0	29	0	0	0	0	0	0	0	0		N
2016-07-06	2016-07-13	10	4	0	1	0	0	2	0	0	0	0	0	0	0	0	0	0	0	0	0	2	0	0	0	0	1	0	0	0	0	0	0	0	0		N
2016-07-13	2016-07-20	27	16	1	5	0	0	5	0	0	0	0	0	0	0	0	0	0	0	0	0	0	0	0	0	0	0	0	0	0	0	0	0	0	0		N
2016-07-20	2016-07-27	35	19	4	3	0	0	5	4	0	0	0	0	0	0	0	0	0	0	0	0	0	0	0	0	0	0	0	0	0	0	0	0	0	0		N
2016-07-27	2016-08-03	14	9	0	0	0	0	5	0	0	0	0	0	0	0	0	0	0	0	0	0	0	0	0	0	0	0	0	0	0	0	0	0	0	0		N
2016-08-03	2016-08-17	17	10	0	1	0	0	6	0	0	0	0	0	0	0	0	0	0	0	0	0	0	0	0	0	0	0	0	0	0	0	0	0	0	0		N
2016-08-17	2016-08-24	9	7	0	1	0	0	1	0	0	0	0	0	0	0	0	0	0	0	0	0	0	0	0	0	0	0	0	0	0	0	0	0	0	0		N
2016-08-24	2016-09-07	4	2	0	0	0	0	2	0	0	0	0	0	0	0	0	0	0	0	0	0	0	0	0	0	0	0	0	0	0	0	0	0	0	0		N
2016-09-07	2016-09-21	3	3	0	0	0	0	0	0	0	0	0	0	0	0	0	0	0	0	0	0	0	0	0	0	0	0	0	0	0	0	0	0	0	0		N
2016-09-21	2016-10-12	24	18	0	0	0	0	6	0	0	0	0	0	0	0	0	0	0	0	0	0	0	0	0	0	0	0	0	0	0	0	0	0	0	0		N
2016-10-12	2016-10-19	0	0	0	0	0	0	0	0	0	0	0	0	0	0	0	0	0	0	0	0	0	0	0	0	0	0	0	0	0	0	0	0	0	0		N
2016-10-19	2016-10-26	1	0	0	0	0	0	1	0	0	0	0	0	0	0	0	0	0	0	0	0	0	0	0	0	0	0	0	0	0	0	0	0	0	0		N
2016-10-26	2016-11-09	2	2	0	0	0	0	0	0	0	0	0	0	0	0	0	0	0	0	0	0	0	0	0	0	0	0	0	0	0	0	0	0	0	0		N
2017-03-14	2017-03-23	0	0	0	0	0	0	0	0	0	0	0	0	0	0	0	0	0	0	0	0	0	0	0	0	0	0	0	0	0	0	0	0	0	0		N
2017-03-23	2017-03-29	9	2	0	0	0	0	7	0	0	0	0	0	0	0	0	0	0	0	0	0	0	0	0	0	0	0	0	0	0	0	0	0	0	0		N
2017-03-29	2017-04-05	262	87	0	0	0	0	175	0	0	0	0	0	0	0	0	0	0	0	0	0	0	0	0	0	0	0	0	0	0	0	0	0	0	0		N
2017-04-05	2017-04-19	462	336	1	0	0	0	125	0	0	0	0	0	0	0	0	0	0	0	0	0	0	0	0	0	0	0	0	0	0	0	0	0	0	0		N
2017-04-19	2017-04-26	151	61	0	1	0	0	80	9	0	0	0	0	0	0	0	0	0	0	0	0	0	0	0	0	0	0	0	0	0	0	0	0	0	0		N
2017-04-26	2017-05-03	120	39	0	0	0	0	81	0	0	0	0	0	0	0	0	0	0	0	0	0	0	0	0	0	0	0	0	0	0	0	0	0	0	0		N
2017-05-03	2017-05-10	67	35	9	4	0	0	19	0	0	0	0	0	0	0	0	0	0	0	0	0	0	0	0	0	0	0	0	0	0	0	0	0	0	0		N
2017-05-10	2017-05-17	57	30	7	5	0	0	15	0	0	0	0	0	0	0	0	0	0	0	0	0	0	0	0	0	0	0	0	0	0	0	0	0	0	0		N
2017-05-17	2017-05-24	13	3	3	2	0	0	5	0	0	0	0	0	0	0	0	0	0	0	0	0	0	0	0	0	0	0	0	0	0	0	0	0	0	0		N
2017-05-24	2017-06-01	14	2	7	2	0	0	3	0	0	0	0	0	0	0	0	0	0	0	0	0	0	0	0	0	0	0	0	0	0	0	0	0	0	0		N
2017-06-01	2017-06-07	1	0	1	0	0	0	0	0	0	0	0	0	0	0	0	0	0	0	0	0	0	0	0	0	0	0	0	0	0	0	0	0	0	0		N
2017-06-07	2017-06-14	13	4	2	0	0	0	7	0	0	0	0	0	0	0	0	0	0	0	0	0	0	0	0	0	0	0	0	0	0	0	0	0	0	0		N
2017-06-14	2017-06-21	377	156	2	2	0	0	217	0	0	0	0	0	0	0	0	0	0	0	0	0	0	0	0	0	0	0	0	0	0	0	0	0	0	0		N
2017-06-21	2017-07-05	1377	976	1	1	0	0	399	0	0	0	0	0	0	0	0	0	0	0	0	0	0	0	0	0	0	0	0	0	0	0	0	0	0	0		N
2017-07-05	2017-07-12	837.72	511.94	0	0	0	0	326	0	0	0	0	0	0	0	0	0	0	0	0	0	0	0	0	0	0	0	0	0	0	0	0	0	0	0		Y
2017-07-12	2017-07-19	469	301	0	0	0	0	168	0	0	0	0	0	0	0	0	0	0	0	0	0	0	0	0	0	0	0	0	0	0	0	0	0	0	0		N
2017-07-19	2017-08-02	466	329	0	0	0	0	137	0	0	0	0	0	0	0	0	0	0	0	0	0	0	0	0	0	0	0	0	0	0	0	0	0	0	0		N
2017-08-02	2017-08-16	147	71	0	0	0	0	76	0	0	0	0	0	0	0	0	0	0	0	0	0	0	0	0	0	0	0	0	0	0	0	0	0	0	0		N
2017-08-16	2017-08-30	223	160	0	0	0	0	58	4	0	0	0	0	0	0	0	0	0	0	0	0	1	0	0	0	0	0	0	0	0	0	0	0	0	0		N
2017-08-30	2017-09-13	7	3	0	0	0	0	4	0	0	0	0	0	0	0	0	0	0	0	0	0	0	0	0	0	0	0	0	0	0	0	0	0	0	0		N
2017-09-13	2017-09-29	2	2	0	0	0	0	0	0	0	0	0	0	0	0	0	0	0	0	0	0	0	0	0	0	0	0	0	0	0	0	0	0	0	0		N
2017-09-29	2017-10-11	0	0	0	0	0	0	0	0	0	0	0	0	0	0	0	0	0	0	0	0	0	0	0	0	0	0	0	0	0	0	0	0	0	0		N
2017-10-11	2017-11-01	0	0	0	0	0	0	0	0	0	0	0	0	0	0	0	0	0	0	0	0	0	0	0	0	0	0	0	0	0	0	0	0	0	0		N
2017-11-01	2017-11-15	0	0	0	0	0	0	0	0	0	0	0	0	0	0	0	0	0	0	0	0	0	0	0	0	0	0	0	0	0	0	0	0	0	0		N
2017-11-15	2017-11-28	0	0	0	0	0	0	0	0	0	0	0	0	0	0	0	0	0	0	0	0	0	0	0	0	0	0	0	0	0	0	0	0	0	0		N
2017-12-14	2018-01-05	1	1	0	0	0	0	0	0	0	0	0	0	0	0	0	0	0	0	0	0	0	0	0	0	0	0	0	0	0	0	0	0	0	0		N
2018-01-19	2018-01-30	0	0	0	0	0	0	0	0	0	0	0	0	0	0	0	0	0	0	0	0	0	0	0	0	0	0	0	0	0	0	0	0	0	0		N
2018-01-30	2018-02-12	0	0	0	0	0	0	0	0	0	0	0	0	0	0	0	0	0	0	0	0	0	0	0	0	0	0	0	0	0	0	0	0	0	0		N
2018-02-12	2018-02-28	0	0	0	0	0	0	0	0	0	0	0	0	0	0	0	0	0	0	0	0	0	0	0	0	0	0	0	0	0	0	0	0	0	0		N
2018-03-28	2018-04-12	0	0	0	0	0	0	0	0	0	0	0	0	0	0	0	0	0	0	0	0	0	0	0	0	0	0	0	0	0	0	0	0	0	0		N
2018-04-12	2018-04-17	0	0	0	0	0	0	0	0	0	0	0	0	0	0	0	0	0	0	0	0	0	0	0	0	0	0	0	0	0	0	0	0	0	0		N
2018-04-17	2018-04-23	11	9	0	0	0	0	1	0	0	0	0	0	0	0	1	0	0	0	0	0	0	0	0	0	0	0	0	0	0	0	0	0	0	0		N
2018-04-23	2018-05-03	23	18	0	0	0	0	4	0	0	0	0	0	0	0	0	0	0	0	0	0	1	0	0	0	0	0	0	0	0	0	0	0	0	0		N
2018-05-03	2018-05-11	3	3	0	0	0	0	0	0	0	0	0	0	0	0	0	0	0	0	0	0	0	0	0	0	0	0	0	0	0	0	0	0	0	0		N
2018-05-11	2018-05-24	6	4	0	0	0	0	0	0	0	0	0	0	0	0	0	0	0	0	0	0	2	0	0	0	0	0	0	0	0	0	0	0	0	0		N

## Sheet: PW EM5
Site: PW Trap: EM5			C. obsoletus / C. scoticus							C. dewulfi						C. chiopterus						Males	C. pulicaris						C. punctatus						Other
Set date	Collection date	total Culicoides	nulliparous	parous	gravid	blood fed	damaged	male C.obsoletus	male C.scoticus	nulliparous	parous	gravid	blood fed	damaged	male	nulliparous	parous	gravid	blood fed	damaged	male	damaged Obsoletus group males	nulliparous	parous	gravid	blood fed	damaged	male	nulliparous	parous	gravid	blood fed	damaged	male	female	male	Species	Subsampled?
2016-07-20	2016-07-27	0	0	0	0	0	0	0	0	0	0	0	0	0	0	0	0	0	0	0	0	0	0	0	0	0	0	0	0	0	0	0	0	0	0	0		N
2016-07-27	2016-08-03	0	0	0	0	0	0	0	0	0	0	0	0	0	0	0	0	0	0	0	0	0	0	0	0	0	0	0	0	0	0	0	0	0	0	0		N
2016-08-03	2016-08-17	0	0	0	0	0	0	0	0	0	0	0	0	0	0	0	0	0	0	0	0	0	0	0	0	0	0	0	0	0	0	0	0	0	0	0		N
2016-08-17	2016-08-24	0	0	0	0	0	0	0	0	0	0	0	0	0	0	0	0	0	0	0	0	0	0	0	0	0	0	0	0	0	0	0	0	0	0	0		N
2016-08-24	2016-09-07	0	0	0	0	0	0	0	0	0	0	0	0	0	0	0	0	0	0	0	0	0	0	0	0	0	0	0	0	0	0	0	0	0	0	0		N
2016-09-07	2016-09-21	0	0	0	0	0	0	0	0	0	0	0	0	0	0	0	0	0	0	0	0	0	0	0	0	0	0	0	0	0	0	0	0	0	0	0		N
2016-09-21	2016-10-12	0	0	0	0	0	0	0	0	0	0	0	0	0	0	0	0	0	0	0	0	0	0	0	0	0	0	0	0	0	0	0	0	0	0	0		N
2016-10-12	2016-10-19	0	0	0	0	0	0	0	0	0	0	0	0	0	0	0	0	0	0	0	0	0	0	0	0	0	0	0	0	0	0	0	0	0	0	0		N
2016-10-19	2016-10-26	0	0	0	0	0	0	0	0	0	0	0	0	0	0	0	0	0	0	0	0	0	0	0	0	0	0	0	0	0	0	0	0	0	0	0		N
2017-05-24	2017-06-01	30	3	22	4	0	0	0	1	0	0	0	0	0	0	0	0	0	0	0	0	0	0	0	0	0	0	0	0	0	0	0	0	0	0	0		N
2017-06-01	2017-06-07	3	0	3	0	0	0	0	0	0	0	0	0	0	0	0	0	0	0	0	0	0	0	0	0	0	0	0	0	0	0	0	0	0	0	0		N
2017-06-07	2017-06-14	13.05	8.7	0	0	0	0	4.35	0	0	0	0	0	0	0	0	0	0	0	0	0	0	0	0	0	0	0	0	0	0	0	0	0	0	0	0		Y
2017-06-14	2017-06-21	20	17	0	0	0	0	3	0	0	0	0	0	0	0	0	0	0	0	0	0	0	0	0	0	0	0	0	0	0	0	0	0	0	0	0		N
2017-06-21	2017-07-05	305	204	11	0	0	0	90	0	0	0	0	0	0	0	0	0	0	0	0	0	0	0	0	0	0	0	0	0	0	0	0	0	0	0	0		N
2017-07-05	2017-07-12	115	72	20	0	0	0	23	0	0	0	0	0	0	0	0	0	0	0	0	0	0	0	0	0	0	0	0	0	0	0	0	0	0	0	0		N
2017-07-12	2017-07-19	22	10	2	0	0	0	10	0	0	0	0	0	0	0	0	0	0	0	0	0	0	0	0	0	0	0	0	0	0	0	0	0	0	0	0		N
2017-07-19	2017-08-02	933	750	8	0	0	0	175	0	0	0	0	0	0	0	0	0	0	0	0	0	0	0	0	0	0	0	0	0	0	0	0	0	0	0	0		N
2017-08-02	2017-08-16	253	193	1	0	0	0	59	0	0	0	0	0	0	0	0	0	0	0	0	0	0	0	0	0	0	0	0	0	0	0	0	0	0	0	0		N
2017-08-16	2017-08-30	466	364	2	0	0	0	94	3	0	0	0	0	0	0	0	0	0	0	0	0	2	1	0	0	0	0	0	0	0	0	0	0	0	0	0		N
2017-08-30	2017-09-13	184	154	0	0	0	0	30	0	0	0	0	0	0	0	0	0	0	0	0	0	0	0	0	0	0	0	0	0	0	0	0	0	0	0	0		N
2017-09-13	2017-09-29	196	171	1	0	0	0	24	0	0	0	0	0	0	0	0	0	0	0	0	0	0	0	0	0	0	0	0	0	0	0	0	0	0	0	0		N
2017-09-29	2017-10-11	36	29	0	0	0	0	7	0	0	0	0	0	0	0	0	0	0	0	0	0	0	0	0	0	0	0	0	0	0	0	0	0	0	0	0		N
2017-10-11	2017-11-01	33	27	0	0	0	0	6	0	0	0	0	0	0	0	0	0	0	0	0	0	0	0	0	0	0	0	0	0	0	0	0	0	0	0	0		N
2017-11-01	2017-11-15	4	3	0	0	0	0	1	0	0	0	0	0	0	0	0	0	0	0	0	0	0	0	0	0	0	0	0	0	0	0	0	0	0	0	0		N
2017-11-15	2017-11-28	1	1	0	0	0	0	0	0	0	0	0	0	0	0	0	0	0	0	0	0	0	0	0	0	0	0	0	0	0	0	0	0	0	0	0		N
2017-11-28	2017-12-14	0	0	0	0	0	0	0	0	0	0	0	0	0	0	0	0	0	0	0	0	0	0	0	0	0	0	0	0	0	0	0	0	0	0	0		N
2017-12-14	2018-01-05	0	0	0	0	0	0	0	0	0	0	0	0	0	0	0	0	0	0	0	0	0	0	0	0	0	0	0	0	0	0	0	0	0	0	0		N
2018-01-19	2018-01-30	0	0	0	0	0	0	0	0	0	0	0	0	0	0	0	0	0	0	0	0	0	0	0	0	0	0	0	0	0	0	0	0	0	0	0		N
2018-02-12	2018-02-28	0	0	0	0	0	0	0	0	0	0	0	0	0	0	0	0	0	0	0	0	0	0	0	0	0	0	0	0	0	0	0	0	0	0	0		N
2018-02-28	2018-03-15	0	0	0	0	0	0	0	0	0	0	0	0	0	0	0	0	0	0	0	0	0	0	0	0	0	0	0	0	0	0	0	0	0	0	0		N
2018-03-15	2018-03-28	0	0	0	0	0	0	0	0	0	0	0	0	0	0	0	0	0	0	0	0	0	0	0	0	0	0	0	0	0	0	0	0	0	0	0		N
2018-03-28	2018-04-12	0	0	0	0	0	0	0	0	0	0	0	0	0	0	0	0	0	0	0	0	0	0	0	0	0	0	0	0	0	0	0	0	0	0	0		N
2018-04-12	2018-04-17	0	0	0	0	0	0	0	0	0	0	0	0	0	0	0	0	0	0	0	0	0	0	0	0	0	0	0	0	0	0	0	0	0	0	0		N
2018-04-17	2018-04-23	46	35	0	0	0	0	10	0	0	0	0	0	0	0	1	0	0	0	0	0	0	0	0	0	0	0	0	0	0	0	0	0	0	0	0		N
2018-04-23	2018-05-03	204	126	0	0	0	0	72	0	0	0	0	0	0	0	0	0	0	0	0	0	0	5	0	0	0	0	1	0	0	0	0	0	0	0	0		N
2018-05-03	2018-05-11	595	515	0	0	0	0	78	0	0	0	0	0	0	0	2	0	0	0	0	0	0	0	0	0	0	0	0	0	0	0	0	0	0	0	0		N
2018-05-11	2018-05-24	84	56	0	0	0	0	26	0	0	0	0	0	0	0	2	0	0	0	0	0	0	0	0	0	0	0	0	0	0	0	0	0	0	0	0		N
